# Supplementary material for: Atmospherically deposited elemental mercury drives evasion of mercury from the ocean and freshwaters
Source: Natl Sci Rev. 2025 Dec 26;13(2):nwaf590. doi: 10.1093/nsr/nwaf590 (PMC12831025; doi:10.1093/nsr/nwaf590)
Supplement: nwaf590_Supplemental_Files [file nwaf590_supplemental_files.zip]

Archive with 2 entries (2 files):
- Supplementary Data Tables.xlsx
- Supplementary Data.pdf
