# Supplementary material for: Atmospherically deposited elemental mercury drives evasion of mercury from the ocean and freshwaters
Source: Natl Sci Rev. 2025 Dec 26;13(2):nwaf590. doi: 10.1093/nsr/nwaf590 (PMC12831025; doi:10.1093/nsr/nwaf590)
Supplement: nwaf590_Supplemental_Files [file nwaf590_supplemental_files.zip › Supplementary Data Tables.xlsx]

## Sheet: Table S1
Table S1 Summary of Hg concentration and isotope composition measured in this study
Hg species	Site	Concentration					δ202Hg (‰)				Δ199Hg (‰)				Δ200Hg (‰)				n
		mean	median	25th	75th	unit	mean	median	25th	75th	mean	median	25th	75th	mean	median	25th	75th
Water DGM	Bohai Sea	343	343	319	366	fM	-0.05	-0.05	-0.12	0.02	-0.09	-0.09	-0.1	-0.07	0.06	0.06	0.05	0.07	2
	Yellow Sea	596	605	277	878	fM	-0.28	-0.21	-0.46	-0.14	-0.08	-0.08	-0.1	-0.04	0.02	0.01	0	0.03	10
	East China Sea	267	246	209	280	fM	-0.66	-0.61	-0.73	-0.59	-0.16	-0.15	-0.22	-0.12	0.02	0.02	0	0.04	13
	South China Sea	244	239	179	283	fM	-0.89	-0.87	-0.95	-0.84	-0.16	-0.1	-0.19	-0.08	0.02	0.02	0.01	0.03	12
	All seawaters	353	271	198	389	fM	-0.6	-0.61	-0.85	-0.45	-0.13	-0.11	-0.15	-0.07	0.02	0.02	0.01	0.04	37
	Hongfeng Lake	425	438	378	485	fM	-0.91	-0.81	-1.04	-0.67	-0.12	-0.05	-0.14	-0.02	0.01	0.02	-0.02	0.04	44
	Huguangyan Lake	258	264	229	283	fM	-1	-0.97	-0.97	-0.93	-0.07	-0.04	-0.15	-0.02	-0.01	-0.01	-0.02	0	5
	Nam Co Lake	611	647	548	684	fM	-0.43	-0.35	-0.52	-0.3	-0.14	-0.15	-0.18	-0.11	0.08	0.09	0.06	0.1	7
	All freshwaters	433	440	362	499	fM	-0.85	-0.79	-1.01	-0.58	-0.12	-0.06	-0.16	-0.02	0.01	0.02	-0.02	0.04	56
Atmospheric Hg0	Bohai Sea	2.5	2.5	2.09	2.91	ng m-3	0.19	0.19	-0.17	0.46	-0.22	-0.22	-0.23	-0.22	-0.05	-0.05	-0.06	-0.04	2
	Yellow Sea	2.4	2.4	2.02	2.65	ng m-3	0.02	0.03	-0.03	0.13	-0.16	-0.15	-0.21	-0.12	-0.06	-0.06	-0.07	-0.04	8
	East China Sea	2.05	2.02	1.78	2.23	ng m-3	0.01	0.05	-0.02	0.1	-0.19	-0.19	-0.22	-0.18	0.06	-0.07	-0.08	-0.04	12
	South China Sea	1.11	1.13	0.81	1.4	ng m-3	0.83	0.78	0.72	0.94	-0.09	-0.09	-0.11	-0.08	-0.06	-0.06	-0.08	-0.05	8
	All seas	1.92	1.95	1.6	2.37	ng m-3	0.25	0.1	-0.02	0.65	-0.16	-0.16	-0.21	-0.11	-0.06	-0.06	-0.08	-0.04	30
	Hongfeng Lake	4.57	4.4	3.23	5.31	ng m-3	-0.48	-0.44	-0.57	-0.28	-0.06	-0.04	-0.15	0.01	-0.02	-0.02	-0.04	0	26
	Huguangyan Lake	1.27	1.11	0.94	1.22	ng m-3	0.04	0.15	-0.17	0.23	-0.19	-0.2	-0.22	-0.15	-0.04	-0.03	-0.04	-0.03	6
	Nam Co Lake	1.27	1.16	1.08	1.5	ng m-3	0.49	0.41	0.39	0.43	-0.1	-0.12	-0.18	-0.02	-0.02	-0.04	-0.05	0.01	6
	All lakes	3.52	3.28	1.6	4.9	ng m-3	-0.25	-0.31	-0.49	0.05	-0.09	-0.09	-0.19	0	-0.02	-0.03	-0.04	-0.01	38
Water DHg	Bohai Sea	3.37	3.37	2.94	3.76	pM	-0.22	-0.22	-0.38	-0.1	0.17	0.17	0.14	0.17	0.07	0.07	0.03	0.09	3
	Yellow Sea	1.99	1.8	1.71	2.27	pM	-0.49	-0.47	-0.6	-0.34	0.13	0.14	0.11	0.16	0.08	0.07	0.05	0.1	9
	East China Sea	1.19	1.19	1.06	1.25	pM	-0.85	-0.79	-0.96	-0.7	0.11	0.08	0.02	0.1	0.06	0.06	0.03	0.09	15
	South China Sea	2.65	2.57	2.57	3.05	pM	-0.66	-0.63	-0.8	-0.58	0.16	0.16	0.15	0.18	0.06	0.07	0.04	0.07	5
	All seawaters	1.84	1.69	1.19	2.52	pM	-0.66	-0.69	-0.83	-0.49	0.13	0.12	0.06	0.16	0.06	0.07	0.03	0.09	32
	Hongfeng Lake	10.28	10.27	9.22	12.29	pM	-0.95	-0.9	-1.07	-0.62	0.21	0.19	0.11	0.26	0.07	0.06	0.04	0.09	16
	Huguangyan Lake	17.47	17.38	17.05	17.84	pM	-0.39	-0.32	-0.44	-0.31	0.2	0.18	0.18	0.22	0.06	0.07	0.05	0.07	3
	Nam Co Lake	3	3.05	2.96	3.06	pM	2.24	2.25	2.21	2.28	0.38	0.36	0.36	0.4	0.06	0.06	0.06	0.07	3
	All freshwaters	10.27	10.27	7.99	12.7	pM	-0.44	-0.67	-1.03	-0.41	0.23	0.2	0.17	0.33	0.07	0.06	0.04	0.08	22

## Sheet: Table S2
Table S2 Estimate of gross Hg0 evasion from global coastal oceans.
Ocean	DGM (fM)					Gross ocean Hg0 evasion flux (ng m-2 h-1)					n	Coastal sea surface Area (104 km2) [1]	Reference	Estimated gross Hg0 emission (Mg yr-1)
	mean	1sd	median	25th	75th	mean	1sd	median	25th	75th				median	IQR
Pacific Ocean	289	154	272	190	338	10.7	10.23	7.02	4.33	12.95	135	1007	This study,[2-5]	619	382~1142
Atlantic Ocean	214	152	167	113	256	3.95	3.03	3.32	1.97	4.86	114	644	[6-9]	187	111~274
Southern Ocean	224	77	224	251	197	3.48	1.99	3.48	2.78	4.18	2	295	[10]	90	72~108
Mediterranean	408	421	230	155	483	16.11	17.37	4.95	4.48	34.12	7	58	[11, 12]	25	22~173
Baltic Sea	89	17	86	75	98	2.47	2.9	1.39	0.79	3.2	21	24	[13, 14]	3	2~7
Other oceansa	--	--	--	--	--			4.6	2.43	8.24		572		230	122-413
All coastal oceans												2600		1155	596~1867
Hg0 evasion in each ocean is calculated based on the median (IQR) gross Hg0 evasion flux and corresponding coastal sea surface area. DGM concentrations, gross Hg0 evasion fluxes, and coastal sea surface areas are from literature and this study.
agross Hg0 evasion flux is not available and the median and IQR of gross Hg0 evasion flux in other oceans are used.
References: 1. Laruelle GG, Dürr HH, Lauerwald R et al. Global multi-scale segmentation of continental and coastal waters from the watersheds to the continental margins. Hydrol Earth Syst Sci. 2013; 17(5): 2029-2051. doi: 10.5194/hess-17-2029-2013 2. Fu XW, Feng XB, Zhang G et al. Mercury in the marine boundary layer and seawater of the South China Sea: Concentrations, sea/air flux, and implicati…

## Sheet: Table S3
Table S3 Updated gross atmospheric Hg0 deposition flux and contribution to surface ocean Hg and net ocean Hg0 emission flux.
	Flux category (Mg yr-1)	Shah et al., 2021 [1]	Zhang et al., 2023 [2]	Horowitz et al., 2017 [3]	Holmes et al., 2010 [4]	Selin et al., 2008 [5]
Flux in global models	Gross ocean Hg0 evasion	4800	7220	4600	3700	5000
	HgII transport to deep water or sediment	1100	910	1700	1600	2100
	Gross atmospheric Hg0 deposition	2000	3270	1700	1700	2200
	Atmospheric HgII deposition	3900	4860	4600	3600	4900
	Atmospheric Hg0 deposition contribution	0.34	0.4	0.27	0.32	0.31
	Net ocean Hg0 emission	2800	3950	2900	2000	2800
Flux adopted from global models	Gross ocean Hg0 evasion	4800	7220	4600	3700	5000
	HgII transport to deep water or sediment	1100	910	1700	1600	2100
Flux updated in this study	Gross atmospheric Hg0 deposition	3910	5509	4070	3390	4550
	Atmospheric HgII deposition	1990	2621	2230	1910	2550
	Atmospheric Hg0 deposition contribution	0.66	0.68	0.65	0.64	0.64
	Net ocean Hg0 emission	890	1711	530	310	450
Gross atmospheric Hg0 deposition flux is estimated using the gross evasion flux of Hg0 from ocean to the atmosphere and transport flux of HgII from surface ocean to deep water or sediment, integrated by the quantified contributions of gross atmospheric Hg0 invasion to DGM (70%, this study) and HgII (50%, from Jiskra et al.[6]) in seawater;
Atmospheric HgII deposition = total atmospheric Hg deposition (equal to: gross ocean Hg0 evasion + HgII transport to deep water or sediment) - gross atmospheric Hg0 deposition;
Atmospheric Hg0 deposition contribution: Gross atmospheric Hg0 deposition / Total atmospheric Hg deposition (%);
Net ocean Hg0 emission: gross ocean Hg0 evasion - gross atmospheric Hg0 deposition.
References: 1. Shah V, Jacob DJ, Thackray CP et al. Improved Mechanistic Model of the Atmospheric Redox Chemistry of Mercury. Environmental Science & Technology. 2021; 55(21): 14445-14456. doi: 10.1021/acs.est.1c03160 2. Zhang YX, Zhang P, Song Z et al. An updated global mercury budget from a coupled atmosphere-land-ocean model: 40% more re-emissions buffer the effect of primary emission reductio…

## Sheet: Table S4
Table S4 Summary of atmospheric Hg emission and deposition Δ200Hg values.
Source sector	Gross flux (Mg yr-1)[1]		Δ200Hg (‰)			References
		Median	25th	75th	n
Ocean Hg0 emission	4800	0.02	0.01	0.035	37	This study
Land and snow Hg0 emission	1100	-0.01	-0.039	0.03	307	[2-13]
Geogenic Hg emission	300	-0.01	-0.02	0.02	37	[7, 14, 15]
Biomass burning Hg emission	300	-0.02	-0.05	0.01	109	[3, 4, 7, 8, 12, 16-18]
Anthropogenic Hg emission	2200	0	-0.03	0.03		[19]
Flux-weighted Hg emission	8700	0.009	-0.009	0.032
Atmospheric deposition	Gross flux (Mg yr-1)[1]		Δ200Hg (‰)			References
		Median	25th	75th	n
Gaseous HgII	3020	0.168	0.106	0.203	39	[20-22]
Particulate bound HgII	125	0.069	0.036	0.108	625	[21, 23-32]
Precipitation HgII	2740	0.134	0.1	0.163	234	[3, 13, 20, 33-43]
Flux-weighted HgII	5885	0.15	0.102	0.183
Flux-weighted Hg0	3300	-0.063	-0.079	-0.043	1120	[3, 7, 20, 22, 23, 33, 37, 43-53]
Flux-weighted Δ200Hg emission signature is calculated based on the emission fluxes and Δ200Hg of source sections. Flux-weighted atmospheric HgII and Hg0 Δ200Hg endmembers are calculated using equation (11) and (12) in Supplementary Data. Gross source emission fluxes and atmospheric Hg deposition fluxes are from Shah et al.[1], and Δ200Hg in various atmospheric Hg source sectors and speciated atmo…
References: 1. Shah V, Jacob DJ, Thackray CP et al. Improved Mechanistic Model of the Atmospheric Redox Chemistry of Mercury. Environmental Science & Technology. 2021; 55(21): 14445-14456. doi: 10.1021/acs.est.1c03160 2. Biswas A, Blum JD, Bergquist BA et al. Natural mercury isotope variation in coal deposits and organic soils. Environmental Science & Technology. 2008; 42(22): 8303-8309. doi: Doi…

## Sheet: Table S5
Table S5 DGM concentrations and isotopic compositions in the seas
Sample ID	Sea	Long	Lat	Water depth	Distance to land	Solar radiation	DGM Conc.	DGM Isotope composition (‰)									2sd (‰)
		(°)	(°)	(m)	(km)	(w m-2)	(fM)	δ199Hg	δ200Hg	δ201Hg	δ202Hg	δ204Hg	Δ199Hg	Δ200Hg	Δ201Hg	Δ204Hg	δ199Hg	δ200Hg	δ201Hg	δ202Hg	δ204Hg	Δ199Hg	Δ200Hg	Δ201Hg	Δ204Hg
DGM-1	Bohai Sea	120.12	39.1	21.8	78.3		295.798	-0.107181	-0.0527146	-0.246681	-0.189748	-0.274992	-0.0593649	0.0426146	-0.103991	0.00830103	0.104845	0.0757049	0.0872431	0.0806387	0.196958	0.0862821	0.0626615	0.0724753	0.185272
DGM-2	Bohai Sea	119.82	38.56	31.6	90.3		389.37	-0.0876416	0.119696	0.0114123	0.0935548	0.0845142	-0.111217	0.072694	-0.0589409	-0.0551631	0.0791392	0.122802	0.131443	0.142742	0.196958	0.0715109	0.0626615	0.0724753	0.185272
DGM-1	Yellow Sea	122.22	38.71	47.8	39.6		389.215	-0.033162	0.02914	-0.079669	-0.0458928	-0.209841	-0.021597	0.0521965	-0.0451576	-0.141323	0.0763124	0.0757049	0.167305	0.0669406	0.196958	0.0715109	0.0626615	0.143834	0.185272
DGM-2	Yellow Sea	123.56	38.1	45.6	106.7		239.421	-0.100669	-0.0610935	-0.18076	-0.167962	-0.327041	-0.0583423	0.0232908	-0.0544524	-0.0762732	0.0763124	0.0757049	0.0872431	0.0669406	0.196958	0.0715109	0.0626615	0.0724753	0.185272
DGM-3	Yellow Sea	120.198	36.1663	23.2	4		571.649	-0.262929	-0.269342	-0.615013	-0.622635	-1.03745	-0.106025	0.0434695	-0.146791	-0.107859	0.0763124	0.0757049	0.163549	0.164358	0.209819	0.0715109	0.0626615	0.0724753	0.185272
DGM-4	Yellow Sea	120.198	36.1663	22.6	4		637.669	-0.167591	-0.264206	-0.418752	-0.514953	-0.739711	-0.0378227	-0.00549375	-0.0315071	0.0291147	0.0763124	0.0757049	0.0872431	0.0669406	0.196958	0.0715109	0.0626615	0.0724753	0.185272
DGM-5	Yellow Sea	120.198	36.1663	23.1	4		837.509	-0.190977	-0.250659	-0.466074	-0.496148	-0.720011	-0.0659478	-0.00139386	-0.0929708	0.0207381	0.0763124	0.0757049	0.135349	0.109401	0.196958	0.0715109	0.0626615	0.0724753	0.185272
DGM-6	Yellow Sea	120.198	36.1663	24.8	4		1089.67	-0.147254	-0.114098	-0.23933	-0.237565	-0.399162	-0.0873878	0.00525496	-0.0606814	-0.0444778	0.0763124	0.0757049	0.131688	0.131678	0.246624	0.0715109	0.0626615	0.0724753	0.185272
DGM-7	Yellow Sea	120.198	36.1663	24.6	4		892.124	-0.126427	-0.167133	-0.312787	-0.352721	-0.690007	-0.0375417	0.0100736	-0.0475411	-0.163395	0.0763124	0.110909	0.120082	0.135232	0.210776	0.0715109	0.0626615	0.0724753	0.185272
DGM-8	Yellow Sea	120.198	36.1663	23.4	4		914.704	-0.142714	-0.0596813	-0.235024	-0.177246	-0.332943	-0.0980483	0.0293672	-0.101734	-0.0683141	0.0791348	0.12278	0.131411	0.142703	0.196958	0.0715109	0.0626615	0.0724753	0.185272
DGM-9	Yellow Sea	122.82	35.98	40.6	104.3		196.73	-0.187124	-0.0608054	-0.270774	-0.127551	-0.405236	-0.154981	0.00327636	-0.174856	-0.214802	0.0763124	0.0757049	0.108091	0.0669406	0.196958	0.0715109	0.0626615	0.0724753	0.185272
DGM-10	Yellow Sea	122.43	34.75	52.1	202.7		191.734	-0.13442	-0.0372601	-0.168083	-0.102057	-0.237052	-0.108701	0.0140133	-0.0913367	-0.0846807	0.138998	0.129899	0.0872431	0.156227	0.256932	0.099629	0.0626615	0.0744664	0.185272
DGM-1	East China Sea	122.64	31.7	33.25	64.8		209.407	-0.544193	-0.580182	-0.953309	-1.12693	-1.54638	-0.260208	-0.0140142	-0.105861	0.13612	0.084663	0.0780693	0.0872431	0.0990593	0.196958	0.0715109	0.0626615	0.0724753	0.185272
DGM-2	East China Sea	122.67	30.49	30	55.9		497.331	-0.427744	-0.395884	-0.732982	-0.77015	-1.15464	-0.233667	-0.00896035	-0.153829	-0.00480749	0.0911024	0.0845032	0.271004	0.18136	0.196958	0.0715109	0.0626615	0.13482	0.185272
DGM-3	East China Sea	123.9	30	64	169.3		300.072	-0.314455	-0.245261	-0.687124	-0.596801	-0.910067	-0.164061	0.0545715	-0.23833	-0.0190434	0.0763124	0.0757049	0.10703	0.0806768	0.196958	0.0715109	0.0626615	0.0724753	0.185272
DGM-4	East China Sea	123.02	29.91	55.5	83.9		270.628	-0.363999	-0.305346	-0.654658	-0.605229	-0.797846	-0.211481	-0.00127891	-0.199526	0.105761	0.0763124	0.0757049	0.162421	0.0669406	0.196958	0.0715109	0.0626615	0.120238	0.185272
DGM-5	East China Sea	122.69	29.4	59	67.4		242.696	-0.302309	-0.253705	-0.606591	-0.591355	-1.05828	-0.153287	0.0433918	-0.161892	-0.17539	0.0763124	0.0757049	0.153729	0.0669406	0.196958	0.0715109	0.0626615	0.111123	0.185272
DGM-6	East China Sea	125.34	29.29	84	315.8		430.461	-0.279316	-0.345212	-0.733766	-0.7265	-1.03585	-0.0962376	0.0197819	-0.187438	0.0488147	0.0763124	0.0757049	0.162408	0.0669406	0.196958	0.0715109	0.0626615	0.120231	0.185272
DGM-7	East China Sea	122.57	29.17	78.5	56.4		246.154	-0.445908	-0.34765	-0.676731	-0.661457	-1.02302	-0.279221	-0.0153346	-0.179315	-0.0354687	0.0837683	0.0757049	0.0872431	0.0669406	0.196958	0.0871975	0.0626615	0.0749225	0.192975
DGM-8	East China Sea	123.18	28.16	89	149.2		272.559	-0.274769	-0.26619	-0.591537	-0.604529	-1.07338	-0.122428	0.0375254	-0.136931	-0.170822	0.0837826	0.0757049	0.0872431	0.0669406	0.196958	0.087212	0.0626615	0.0749285	0.192967
DGM-9	East China Sea	123.78	27.84	93	214.3		172.025	-0.17074	-0.204664	-0.429744	-0.454958	-1.00304	-0.0560908	0.0239064	-0.0876161	-0.323785	0.0763124	0.0915681	0.126753	0.0703724	0.196958	0.0715109	0.0702657	0.0973679	0.185272
DGM-10	East China Sea	123.49	27.65	71.5	194.1		142.165	-0.185939	-0.200045	-0.500542	-0.497222	-0.693471	-0.0606393	0.0497591	-0.126631	0.0488824	0.153242	0.159496	0.0872464	0.116644	0.209405	0.126285	0.102671	0.080342	0.377758
DGM-11	East China Sea	122.01	27.26	56	131.7		280.025	-0.338919	-0.222133	-0.499468	-0.480121	-0.784098	-0.217928	0.0190792	-0.138418	-0.0672777	0.0911105	0.0845179	0.271068	0.181413	0.196958	0.0715109	0.0626615	0.134844	0.185272
DGM-12	East China Sea	121.43	27.03	101	85.4		195.237	-0.306345	-0.313425	-0.66021	-0.673567	-0.978374	-0.136607	0.0249753	-0.153688	0.0272617	0.0763124	0.0915581	0.126724	0.0703571	0.196958	0.0715109	0.0702598	0.0973452	0.185272
DGM-13	East China Sea	122.11	26.57	50	169.2		215.336	-0.342863	-0.405586	-0.812745	-0.847834	-1.42961	-0.129209	0.0203654	-0.175174	-0.163791	0.0763124	0.0757049	0.0872431	0.0866255	0.196958	0.0715109	0.0626615	0.0724753	0.185272
DGM-1	South China Sea	109.104	21.008	0.5	0.01	192.25	278.538	-0.298959	-0.42213	-0.751688	-0.866	-1.28361	-0.080727	0.0129488	-0.100456	0.00932438	0.0789261	0.0775734	0.0883627	0.0748471	0.211743	0.0772948	0.0591251	0.0786392	0.166818
DGM-2	South China Sea	109.104	21.008	0.5	0.01	0	297.827	-0.289383	-0.451977	-0.801104	-0.928698	-1.41351	-0.0553513	0.0146012	-0.102723	-0.0269607	0.0789261	0.0873462	0.097524	0.106178	0.211743	0.0772948	0.0591251	0.0786392	0.166818
DGM-3	South China Sea	109.104	21.008	0.5	0.01	200.23	442.806	-0.295307	-0.37177	-0.74705	-0.837994	-1.28846	-0.0841325	0.0492389	-0.116878	-0.0373299	0.0789261	0.0873532	0.0975293	0.106187	0.211743	0.0772948	0.0591251	0.0786392	0.166818
DGM-4	South China Sea	109.104	21.008	0.5	0.01	0	265.969	-0.317818	-0.40472	-0.773696	-0.875422	-1.37795	-0.0972116	0.0350927	-0.115378	-0.0709403	0.0789261	0.0873503	0.0975267	0.106183	0.211743	0.0772948	0.0591251	0.0786392	0.166818
DGM-5	South China Sea	109.104	21.008	0.5	0.01	187.76	190.279	-0.368302	-0.48164	-0.847835	-1.01668	-1.48419	-0.112098	0.0291415	-0.0832894	0.033713	0.108729	0.121939	0.234578	0.270138	0.286456	0.0772948	0.0591251	0.0786392	0.166818
DGM-6	South China Sea	109.104	21.008	0.5	0.01	0	221.882	-0.428132	-0.568345	-1.00389	-1.16335	-1.72089	-0.134968	0.0161207	-0.129056	0.0159893	0.108723	0.121929	0.234541	0.270098	0.286388	0.0772948	0.0591251	0.0786392	0.166818
DGM-7	South China Sea	109.104	21.008	0.5	0.01	199.25	255.87	-0.249971	-0.41891	-0.747743	-0.866628	-1.35427	-0.0315804	0.0164842	-0.0960387	-0.0603954	0.0789261	0.0775734	0.0883627	0.0748471	0.211743	0.0772948	0.0591251	0.0786392	0.166818
DGM-8	South China Sea	109.104	21.008	0.5	0.01	0	135.631	-0.317374	-0.396484	-0.74255	-0.8326	-1.31407	-0.107559	0.0218139	-0.116435	-0.0709949	0.0789261	0.0775734	0.178349	0.213536	0.232726	0.0772948	0.0591251	0.0786392	0.166818
DGM-9	South China Sea	109.104	21.008	0.5	0.01	194.52	144.824	-0.32802	-0.471771	-0.829342	-0.994541	-1.44062	-0.0773955	0.0278865	-0.0814472	0.0442289	0.0789261	0.0775734	0.0883627	0.0671156	0.211743	0.0772948	0.0591251	0.0786392	0.166818
DGM-10	South China Sea	109.104	21.008	0.5	0.01	0	197.881	-0.569437	-0.416953	-0.927082	-0.856002	-1.25074	-0.353724	0.0131022	-0.283369	0.0272683	0.0789261	0.0775734	0.0883627	0.0748471	0.211743	0.0772948	0.0591251	0.0786392	0.166818
DGM-11	South China Sea	109.104	21.008	0.5	0.01	208.09	113.086	-0.592288	-0.397785	-0.996923	-0.81472	-1.29569	-0.386978	0.01153	-0.384254	-0.0793123	0.0789261	0.0775734	0.178303	0.21354	0.23273	0.0772948	0.0591251	0.0786392	0.166818
DGM-12	South China Sea	109.104	21.008	0.5	0.01	0	381.047	-0.524684	-0.29273	-0.750176	-0.59369	-0.890259	-0.375074	0.00554007	-0.303721	-0.00387992	0.0789261	0.0775734	0.0883627	0.0748471	0.211743	0.0772948	0.0591251	0.0786392	0.166818

## Sheet: Table S6
Table S6 DGM concentrations and isotopic compositions in the lakes
Sample ID	Lake	Time	Long	Lat	Air temp	Solar radiation	DGM conc.	Isotope composition (‰)									2sd (‰)
			(°)	(°)	(°C)	(w m-2)	(fM)	δ199Hg	δ200Hg	δ201Hg	δ202Hg	δ204Hg	Δ199Hg	Δ200Hg	Δ201Hg	Δ204Hg	δ199Hg	δ200Hg	δ201Hg	δ202Hg	δ204Hg	Δ199Hg	Δ200Hg	Δ201Hg	Δ204Hg
DGM-1	Hongfeng Lake	2020-01-05	106.408	26.538	8.29	0	384.333	-0.145144	-0.207272	-0.355576	-0.44038	-0.757092	-0.0341686	0.0139747	-0.0244103	-0.0996046	0.0850461	0.066211	0.0773358	0.068422	0.207421	0.0819066	0.0609695	0.0671052	0.161339
DGM-2	Hongfeng Lake	2020-01-06	106.408	26.538	12.14	0	445.064	-0.0681266	-0.0793505	-0.169787	-0.164772	-0.233403	-0.026604	0.00343117	-0.0458781	0.0126025	0.0850461	0.066211	0.0773358	0.068422	0.207421	0.0819066	0.0609695	0.089331	0.161339
DGM-3	Hongfeng Lake	2020-01-06	106.408	26.538	10.37	140.49	483.769	-0.23993	-0.440979	-0.723689	-0.912894	-1.39556	-0.00988074	0.0176588	-0.0371928	-0.0326086	0.0850461	0.066211	0.0773358	0.111995	0.207421	0.0851801	0.0609695	0.128335	0.161339
DGM-4	Hongfeng Lake	2020-01-07	106.408	26.538	10.88	0	451.578	-0.202022	-0.337377	-0.595469	-0.723811	-1.09256	-0.0196217	0.0262656	-0.0511634	-0.0119125	0.0850461	0.066211	0.0773358	0.068422	0.207421	0.0819066	0.0987175	0.0671052	0.161339
DGM-5	Hongfeng Lake	2020-01-07	106.408	26.538	10.27	74.51	563.566	-0.267774	-0.486508	-0.742723	-0.964837	-1.51442	-0.0246347	-0.00177348	-0.0171655	-0.0739217	0.0850461	0.066211	0.0773358	0.111989	0.207421	0.0851771	0.0609695	0.12833	0.161339
DGM-6	Hongfeng Lake	2020-01-08	106.408	26.538	9.36	0	436.433	-0.250593	-0.318268	-0.582073	-0.721309	-1.22197	-0.0688237	0.0441175	-0.0396484	-0.145055	0.0850461	0.066211	0.0773358	0.112017	0.207421	0.0851849	0.0609695	0.128358	0.161339
DGM-7	Hongfeng Lake	2020-01-08	106.408	26.538	11.83	181.96	540.426	-0.226905	-0.367732	-0.677708	-0.816248	-1.15702	-0.02121	0.0423508	-0.0638892	0.0616418	0.0850461	0.0735653	0.0773358	0.068422	0.207421	0.0819066	0.0987129	0.0671052	0.161339
DGM-8	Hongfeng Lake	2020-01-09	106.408	26.538	4.69	0	574.081	-0.136559	-0.338454	-0.526152	-0.756143	-1.17222	0.0539893	0.0414322	0.0424678	-0.0433002	0.0850461	0.123223	0.107627	0.14635	0.236103	0.0819066	0.0609695	0.0671052	0.161339
DGM-9	Hongfeng Lake	2020-01-09	106.408	26.538	6.73	79.94	606.147	-0.218018	-0.356891	-0.671616	-0.754174	-1.04606	-0.0279662	0.0220057	-0.104478	0.0799205	0.0850461	0.0735661	0.0773358	0.068422	0.207421	0.0819066	0.0987153	0.0671052	0.161339
DGM-10	Hongfeng Lake	2020-05-25	106.408	26.538	16.39	37.37	288.876	-0.290484	-0.421446	-0.648582	-0.794399	-1.2783	-0.0902954	-0.0223399	-0.0511938	-0.0922615	0.12978	0.0986306	0.0913952	0.14904	0.207421	0.0922217	0.0609695	0.0671052	0.161339
DGM-11	Hongfeng Lake	2020-05-25	106.408	26.538	13.54	0	488.024	-0.427615	-0.717295	-1.17251	-1.4761	-2.26691	-0.0556365	0.0242992	-0.062475	-0.0630833	0.0850461	0.066211	0.0773358	0.068422	0.207421	0.0819066	0.0609695	0.0671052	0.161339
DGM-12	Hongfeng Lake	2020-05-26	106.408	26.538	17.44	116.44	263.281	-0.25881	-0.277587	-0.593066	-0.665193	-1.0346	-0.091181	0.0566058	-0.0928407	-0.0414671	0.0850461	0.0827198	0.0773358	0.0695312	0.207421	0.0819066	0.117652	0.0671052	0.161339
DGM-13	Hongfeng Lake	2020-05-26	106.408	26.538	15.16	0	280.782	-0.23867	-0.374234	-0.626525	-0.758155	-1.22129	-0.0476146	0.00666339	-0.056393	-0.0893626	0.0850461	0.0839372	0.082796	0.0933292	0.207421	0.0819066	0.0609695	0.0671052	0.161339
DGM-14	Hongfeng Lake	2020-05-27	106.408	26.538	17.12	98.38	218.342	-0.0971361	-0.0478983	-0.340955	-0.1997	-0.595437	-0.0468117	0.0524311	-0.19078	-0.297285	0.128985	0.0790767	0.118353	0.0976955	0.255643	0.104366	0.0609695	0.0671052	0.161339
DGM-15	Hongfeng Lake	2020-05-27	106.408	26.538	14.71	0	439.058	-0.489905	-0.838527	-1.35756	-1.7649	-2.7944	-0.0451504	0.0481587	-0.0303559	-0.159404	0.0850461	0.066211	0.0773358	0.10989	0.207421	0.0819066	0.0609695	0.0671052	0.298292
DGM-16	Hongfeng Lake	2020-05-28	106.408	26.538	17.47	181.71	333.188	-0.217355	-0.343984	-0.621248	-0.769261	-1.22335	-0.0235015	0.0424927	-0.0427641	-0.0748384	0.0850461	0.066211	0.0773358	0.068422	0.207421	0.0819066	0.0609695	0.0671052	0.161339
DGM-17	Hongfeng Lake	2020-07-21	106.408	26.538	30.56	0	332.919	-0.582189	-0.838527	-1.35756	-1.7649	-2.7944	-0.137434	0.0481587	-0.0303559	-0.159404	0.0850461	0.066211	0.0773358	0.10989	0.207421	0.0819066	0.0609695	0.0671052	0.298292
DGM-18	Hongfeng Lake	2020-07-22	106.408	26.538	31.25	65.32	249.941	-0.782486	-0.656654	-1.46673	-1.23497	-1.52459	-0.471275	-0.0362072	-0.538033	0.319219	0.0970974	0.066211	0.0773358	0.068422	0.207421	0.0956581	0.0609695	0.0671052	0.203502
DGM-19	Hongfeng Lake	2020-07-23	106.408	26.538	29.63	99.63	303.097	-0.669374	-0.877122	-1.47367	-1.65984	-2.37456	-0.251093	-0.0432158	-0.225463	0.103592	0.102135	0.066211	0.0773358	0.068422	0.242808	0.10801	0.0609695	0.0671052	0.208001
DGM-20	Hongfeng Lake	2020-07-25	106.408	26.538	30.25	180.23	434.573	-0.67585	-0.449911	-1.02876	-0.887875	-1.05462	-0.452105	-0.0038429	-0.36108	0.270973	0.0850461	0.066211	0.0902997	0.068422	0.207421	0.0819066	0.065467	0.0671052	0.161339
DGM-21	Hongfeng Lake	2020-07-26	106.408	26.538	32.15	189.36	400.95	-0.74043	-0.605076	-1.09615	-1.06783	-0.917188	-0.471336	-0.0685961	-0.293136	0.677087	0.0971015	0.066211	0.0773358	0.068422	0.207421	0.095662	0.0609695	0.0671052	0.203622
DGM-22	Hongfeng Lake	2020-07-26	106.408	26.538	31.26	201.36	360.722	-0.67585	-0.406567	-1.02876	-0.887875	-1.05462	-0.452105	0.0395012	-0.36108	0.270973	0.0850461	0.066211	0.0902997	0.068422	0.207421	0.0819066	0.065467	0.0671052	0.161339
DGM-1	Hongfeng Lake	2020-01-09	106.419	26.488	3.75	0	424.258	-0.207955	-0.305517	-0.55477	-0.70509	-1.05508	-0.0302722	0.0487198	-0.0245426	-0.0023766	0.0850461	0.066211	0.0773358	0.068422	0.207421	0.0819066	0.0609695	0.0671052	0.161339
DGM-2	Hongfeng Lake	2020-01-10	106.419	26.488	3.45	0	442.412	-0.142784	-0.292074	-0.461103	-0.578578	-0.881142	0.0030181	-0.0013959	-0.0260117	-0.017325	0.0850461	0.066211	0.0773358	0.068422	0.207421	0.0819066	0.0609695	0.0671052	0.161339
DGM-3	Hongfeng Lake	2020-01-10	106.419	26.488	6.72	86.57	509.502	-0.447025	-0.884673	-1.37338	-1.80521	-2.72247	0.0078888	0.022266	-0.0158616	-0.027289	0.0850461	0.066211	0.0773358	0.068422	0.207421	0.0819066	0.0609695	0.0671052	0.161339
DGM-4	Hongfeng Lake	2020-01-11	106.419	26.488	4.75	0	433.591	-0.190482	-0.301396	-0.532675	-0.671346	-1.06097	-0.0213026	0.0358882	-0.0278235	-0.0586514	0.0850461	0.066211	0.0773358	0.068422	0.207421	0.0819066	0.0609695	0.0671052	0.161339
DGM-5	Hongfeng Lake	2020-01-11	106.419	26.488	7.75	117.59	547.878	-0.296526	-0.488517	-0.798814	-1.02995	-1.49417	-0.0369779	0.0289316	-0.0242893	0.0435512	0.0850461	0.066211	0.0773358	0.068422	0.207421	0.0951749	0.0609695	0.0671052	0.161339
DGM-6	Hongfeng Lake	2020-01-12	106.419	26.488	6.44	0	481.151	-0.140714	-0.204255	-0.384943	-0.465893	-0.666013	-0.0233084	0.0298096	-0.0345908	0.0295662	0.0850461	0.066211	0.0773358	0.068422	0.207421	0.0819066	0.0609695	0.0671052	0.161339
DGM-7	Hongfeng Lake	2020-01-12	106.419	26.488	7.87	51.92	503.703	-0.275198	-0.146794	-0.409687	-0.36131	-0.456115	-0.184147	0.0347286	-0.137982	0.0833207	0.0850461	0.066211	0.0773358	0.068422	0.207421	0.0951849	0.0609695	0.0671052	0.161339
DGM-8	Hongfeng Lake	2020-01-13	106.419	26.488	6.23	0	449.983	-0.153743	-0.27082	-0.463754	-0.583966	-0.81886	-0.00658344	0.0225645	-0.0246113	0.0530014	0.0850461	0.066211	0.0773358	0.068422	0.207421	0.0951923	0.0609695	0.0671052	0.161339
DGM-9	Hongfeng Lake	2020-01-13	106.419	26.488	10.8	153.21	496.236	-0.343331	-0.55877	-0.949592	-1.20336	-1.76185	-0.0400851	0.0457959	-0.0446682	0.0347596	0.0850461	0.066211	0.0773358	0.068422	0.207421	0.0951689	0.0609695	0.0671052	0.161339
DGM-10	Hongfeng Lake	2020-05-28	106.419	26.488	16.54	0	380.478	-0.276584	-0.542634	-0.824384	-1.00317	-1.32552	-0.0237843	-0.0386407	-0.069999	0.172217	0.0850461	0.066211	0.0773358	0.068422	0.207421	0.0819066	0.0609695	0.0671052	0.161339
DGM-11	Hongfeng Lake	2020-05-29	106.419	26.488	18.15	102.36	509.502	-0.27451	-0.552164	-0.792454	-1.02743	-1.50899	-0.0155979	-0.0359834	-0.0198267	0.0249577	0.0850461	0.066211	0.0773358	0.068422	0.207421	0.0819066	0.0609695	0.0671052	0.161339
DGM-12	Hongfeng Lake	2020-05-29	106.419	26.488	17.64	0	498.025	-0.338176	-0.385082	-0.706101	-0.70763	-0.970007	-0.159853	-0.0295682	-0.173964	0.0864844	0.0850461	0.066211	0.0773358	0.068422	0.207421	0.0819066	0.0609695	0.0671052	0.161339
DGM-13	Hongfeng Lake	2020-05-30	106.419	26.488	18.62	129.64	441.896	-0.172937	-0.249863	-0.400594	-0.466701	-0.666438	-0.0553285	-0.0153928	-0.0496352	0.0303457	0.0850461	0.066211	0.0773358	0.068422	0.207421	0.0819066	0.0609695	0.0671052	0.161339
DGM-14	Hongfeng Lake	2020-05-30	106.419	26.488	18.94	116.49	362.987	-0.316534	-0.26801	-0.550261	-0.502894	-0.681398	-0.189804	-0.0153565	-0.172085	0.0694226	0.0850461	0.066211	0.0773358	0.068422	0.207421	0.0819066	0.0609695	0.0671052	0.161339
DGM-15	Hongfeng Lake	2020-07-28	106.419	26.488	31.15	0	392.093	-0.338934	-0.497207	-0.759323	-0.92338	-1.25789	-0.106242	-0.0333011	-0.064941	0.120713	0.113927	0.066211	0.0773358	0.0686157	0.207421	0.0966362	0.0609695	0.0671052	0.193886
DGM-16	Hongfeng Lake	2020-07-28	106.419	26.488	31.58	0	380.478	-0.375077	-0.613636	-0.88843	-1.11073	-1.55547	-0.0951736	-0.0556064	-0.0531639	0.102841	0.129001	0.066211	0.0773358	0.068422	0.207421	0.115674	0.0609695	0.0671052	0.161339
DGM-17	Hongfeng Lake	2020-07-29	106.419	26.488	28.61	0	372.003	-0.276122	-0.403308	-0.616532	-0.794051	-1.07698	-0.0760216	-0.00437691	-0.0194058	0.108538	0.129013	0.066211	0.0773358	0.068422	0.207421	0.115683	0.0609695	0.0671052	0.161339
DGM-18	Hongfeng Lake	2020-07-29	106.419	26.488	29.32	0	430.43	-0.673777	-0.478483	-1.11351	-0.921876	-1.2543	-0.441464	-0.0153323	-0.420259	0.122062	0.113011	0.106599	0.108556	0.068422	0.207421	0.0964554	0.0735929	0.0671052	0.161339
DGM-19	Hongfeng Lake	2020-07-30	106.419	26.488	30.25	189.64	441.896	-0.131543	-0.229197	-0.377757	-0.489681	-0.771892	-0.00814367	0.0168191	-0.00951684	-0.0407978	0.113951	0.066211	0.0773358	0.0686455	0.207421	0.0966523	0.0609695	0.0671052	0.193975
DGM-20	Hongfeng Lake	2020-07-30	106.419	26.488	29.35	199.31	421.856	-0.575948	-0.769755	-1.23344	-1.5107	-2.408	-0.195251	-0.0107776	-0.0973958	-0.152517	0.128975	0.066211	0.0773358	0.068422	0.207421	0.115654	0.0609695	0.0671052	0.161339
DGM-21	Hongfeng Lake	2020-07-31	106.419	26.488	29.15	200.26	451.468	-0.342489	-0.515422	-0.812635	-0.896063	-1.13444	-0.116681	-0.0652394	-0.138796	0.203379	0.113927	0.066211	0.0773358	0.0686176	0.207421	0.0966353	0.0609695	0.0671052	0.1939
DGM-22	Hongfeng Lake	2020-07-31	106.419	26.488	28.44	200.31	440.849	-0.952173	-0.97127	-2.1049	-1.88082	-2.96572	-0.478207	-0.0263473	-0.69053	-0.157657	0.11298	0.106547	0.108448	0.068422	0.207421	0.0964398	0.073572	0.0671052	0.161339
DGM-1	Huguangyan	2020-08-13	110.277	21.143	29.28	249.97	229.488	-0.396536	-0.456867	-0.850412	-0.929433	-1.38188	-0.162318	0.0100804	-0.151478	0.00576101	0.0850461	0.066211	0.110756	0.068422	0.207421	0.0819066	0.0609695	0.0671052	0.161339
DGM-2	Huguangyan	2020-08-13	110.277	21.143	27.16	0	285.615	-0.261494	-0.487209	-0.762136	-0.972232	-1.44799	-0.0164917	0.00124012	-0.0310182	0.00354727	0.0850461	0.066211	0.110765	0.068422	0.207421	0.0819066	0.0609695	0.0671052	0.161339
DGM-3	Huguangyan	2020-08-14	110.277	21.143	27.38	237.42	282.646	-0.34902	-0.64461	-0.968406	-1.21612	-1.85985	-0.0425577	-0.0336317	-0.0538847	-0.0441792	0.0850461	0.066211	0.0773358	0.068422	0.406071	0.0819066	0.0609695	0.0671052	0.427392
DGM-4	Huguangyan	2020-08-14	110.277	21.143	25.77	0	227.8	-0.382623	-0.479178	-0.80327	-0.929433	-1.44958	-0.148406	-0.0122311	-0.104336	-0.0619337	0.0850461	0.0961936	0.0773358	0.068422	0.270313	0.0819066	0.0646174	0.069847	0.176477
DGM-5	Huguangyan	2020-08-15	110.277	21.143	26.13	0	264.184	-0.247579	-0.50952	-0.71499	-0.972232	-1.51568	-0.00257698	-0.0210707	0.0161284	-0.0641429	0.0850461	0.0961906	0.0773358	0.068422	0.270295	0.0819066	0.0646159	0.069847	0.176463
DGM-1	Nam Co	2020-09-28	90.99	30.398	8.23	325.12	543.809	-0.196734	-0.0594195	-0.274195	-0.303376	-0.499509	-0.120283	0.0929964	-0.0460565	-0.0465692	0.0850461	0.066211	0.0773358	0.068422	0.207421	0.0819066	0.0609695	0.0671052	0.161339
DGM-2	Nam Co	2020-09-28	90.99	30.398	2.34	0	456.652	-0.0983689	-0.0266733	-0.215934	-0.252958	-0.516944	-0.0346235	0.100413	-0.0257098	-0.139278	0.0850461	0.0680828	0.0773358	0.068422	0.207421	0.0819066	0.0723952	0.0671052	0.161339
DGM-3	Nam Co	2020-09-29	90.99	30.398	9.01	236.12	646.685	-0.263102	-0.0624555	-0.297806	-0.292246	-0.614288	-0.189456	0.0843687	-0.0780375	-0.177965	0.0850461	0.066211	0.0773358	0.068422	0.207421	0.0819066	0.0609695	0.0671052	0.161339
DGM-4	Nam Co	2020-09-29	90.99	30.398	2.47	0	700.143	-0.397023	-0.270642	-0.736518	-0.742166	-1.64465	-0.209998	0.102222	-0.17841	-0.536595	0.0850461	0.066211	0.0773358	0.068422	0.207421	0.0819066	0.0609695	0.0671052	0.161339
DGM-5	Nam Co	2020-09-30	90.99	30.398	8.64	312.56	667.978	-0.31494	-0.188438	-0.569706	-0.666583	-1.32933	-0.146961	0.146453	-0.068436	-0.334121	0.0980145	0.120804	0.0773358	0.0996162	0.207421	0.0819066	0.0707573	0.0671052	0.161339
DGM-6	Nam Co	2020-09-30	90.99	30.398	3.05	0	551.358	-0.190796	-0.138775	-0.350728	-0.345172	-0.626943	-0.103813	0.0346389	-0.0911587	-0.111601	0.0850461	0.066211	0.0773358	0.068422	0.207421	0.0819066	0.0609695	0.0671052	0.168783
DGM-7	Nam Co	2020-10-01	90.99	30.398	7.52	245.32	712.026	-0.258345	-0.173859	-0.468018	-0.378323	-0.608109	-0.163007	0.01621	-0.183519	-0.0432732	0.0850461	0.066211	0.0773358	0.068422	0.207421	0.0819066	0.0609695	0.0671052	0.168784

## Sheet: Table S7
Table S7 Atmospheric Hg0 concentrations and isotopic compositions in the seas
Sample ID	Sea	Long	Lat	Atmospheric Hg0 conc.	Isotope composition (‰)									2sd (‰)
		(°)	(°)	(ng m-3)	δ199Hg	δ200Hg	δ201Hg	δ202Hg	δ204Hg	Δ199Hg	Δ200Hg	Δ201Hg	Δ204Hg	δ199Hg	δ200Hg	δ201Hg	δ202Hg	δ204Hg	Δ199Hg	Δ200Hg	Δ201Hg	Δ204Hg
Hg0-1	Bohai Sea	120.12	39.1	1.68086	-0.29516	-0.231545	-0.457739	-0.331863	-0.510285	-0.21153	-0.0648171	-0.208178	-0.0148128	0.0763124	0.0949372	0.103183	0.109021	0.196958	0.0715109	0.0626615	0.0724753	0.185272
Hg0-2	Bohai Sea	119.82	38.56	3.32573	-0.056258	0.328477	0.459108	0.72179	1.11163	-0.238149	-0.0341505	-0.0836783	0.0340013	0.107194	0.0993131	0.16468	0.153999	0.196958	0.0683866	0.0626615	0.0724753	0.185272
Hg0-1	Yellow Sea	122.22	38.71	2.63956	-0.267268	-0.243361	-0.537979	-0.223883	-0.270721	-0.21085	-0.130882	-0.369619	0.0635362	0.121292	0.0993888	0.0872431	0.138292	0.196958	0.0864511	0.0626615	0.0724753	0.185272
Hg0-2	Yellow Sea	123.56	38.1	1.88891	-0.190534	-0.0115902	-0.135771	0.0842927	0.279423	-0.211776	-0.0539389	-0.199159	0.153574	0.0763124	0.0757049	0.0872431	0.0669406	0.196958	0.0715109	0.0626615	0.0766724	0.185272
Hg0-3	Yellow Sea	122.5	36.5	3.24463	-0.113108	-0.0997621	-0.163148	-0.0644159	-0.0565489	-0.0968752	-0.0673995	-0.114707	0.039624	0.0763124	0.0757049	0.0872431	0.0767633	0.196958	0.0715109	0.0626615	0.0724753	0.185272
Hg0-4	Yellow Sea	120.198	36.1663	2.37596	-0.0977111	0.0102907	0.0209167	0.15957	0.316141	-0.137923	-0.0698773	-0.0990799	0.0779032	0.0763124	0.0757049	0.0872431	0.0767805	0.196958	0.0715109	0.0626615	0.0724753	0.185272
Hg0-5	Yellow Sea	120.198	36.1663	2.69621	-0.02576	0.0671579	0.0216775	0.127997	0.177398	-0.0580153	0.00285204	-0.0745765	-0.0137022	0.0763124	0.0757049	0.0872431	0.0669406	0.196958	0.0715109	0.0626615	0.0724753	0.185272
Hg0-6	Yellow Sea	120.198	36.1663	2.4256	-0.174102	-0.0319159	-0.250718	-0.0221123	-0.059339	-0.168529	-0.0208067	-0.234089	-0.0263253	0.0763124	0.0757049	0.163608	0.164457	0.210025	0.0715109	0.0626615	0.0724753	0.185272
Hg0-7	Yellow Sea	122.82	35.98	2.06187	-0.135761	-0.083408	-0.164479	-0.0230713	0.0319284	-0.129947	-0.071817	-0.147129	0.0663738	0.0763124	0.0757049	0.0872431	0.0818216	0.196958	0.0715109	0.0626615	0.0724753	0.185272
Hg0-8	Yellow Sea	122.43	34.75	1.87086	-0.196165	0.0266481	-0.141661	0.150731	0.304811	-0.234149	-0.0490789	-0.25501	0.0797708	0.0763124	0.0757049	0.0872431	0.0818358	0.196958	0.0715109	0.0626615	0.0724753	0.185272
Hg0-1	East China Sea	122.64	31.7	1.75976	-0.0493476	0.0700536	0.0793693	0.240526	0.291084	-0.10996	-0.0507868	-0.101506	-0.0680213	0.0926513	0.0927367	0.188196	0.0669406	0.196958	0.0834312	0.0759077	0.159723	0.185272
Hg0-2	East China Sea	124.1	30	1.61216	-0.232137	-0.0590748	-0.140217	0.0477227	0.315294	-0.244163	-0.0830507	-0.176105	0.244044	0.0763124	0.0757049	0.091981	0.0669406	0.199186	0.0715109	0.0626615	0.0753136	0.233374
Hg0-3	East China Sea	122.69	29.4	2.43813	-0.286221	-0.268075	-0.626299	-0.3873	-0.45388	-0.188622	-0.0734959	-0.33505	0.124359	0.117423	0.0757049	0.126624	0.113885	0.196958	0.0914524	0.0626615	0.0724753	0.185272
Hg0-4	East China Sea	123.38	29.32	2.75854	-0.152379	-0.00924265	-0.151871	0.0139254	0.0583939	-0.155888	-0.0162388	-0.162342	0.0376033	0.0763124	0.0863325	0.166925	0.0890296	0.223312	0.0748821	0.0626615	0.190236	0.185272
Hg0-5	East China Sea	124.74	29.29	2.03133	-0.122582	-0.0313428	-0.012423	0.149793	0.367124	-0.16033	-0.106599	-0.125067	0.143483	0.0763124	0.0757049	0.0919928	0.0669406	0.199196	0.0715109	0.0626615	0.0753237	0.233388
Hg0-6	East China Sea	122.43	28.9	2.16137	-0.19384	-0.0258535	-0.20868	0.10758	0.128428	-0.22095	-0.0799016	-0.28958	-0.0321884	0.117433	0.0757049	0.126677	0.113942	0.196958	0.0914507	0.0626615	0.0724753	0.185272
Hg0-7	East China Sea	123.18	28.16	2.00574	-0.283461	-0.169142	-0.32762	-0.187192	0.0401857	-0.236288	-0.0750965	-0.186852	0.319664	0.0763814	0.0757049	0.0872431	0.0669406	0.196958	0.0728409	0.0626615	0.0724753	0.185272
Hg0-8	East China Sea	123.78	27.84	2.34797	-0.187128	-0.0504079	-0.295907	-0.0257142	0.168025	-0.180648	-0.0374891	-0.27657	0.206417	0.0915038	0.0757049	0.137108	0.0669406	0.196958	0.080985	0.0626615	0.0890518	0.185272
Hg0-9	East China Sea	123.49	27.65	1.7851	-0.214957	0.0132884	-0.156694	0.092415	0.236379	-0.238245	-0.0331408	-0.22619	0.0984032	0.0763124	0.0757049	0.0872431	0.0669406	0.196958	0.0715109	0.0626615	0.0724753	0.185272
Hg0-10	East China Sea	122.41	27.63	1.54961	-0.179426	-0.0827626	-0.161504	0.049969	0.140115	-0.192018	-0.107867	-0.199081	0.0655112	0.0763124	0.0757049	0.130175	0.0989974	0.196958	0.0715109	0.0626615	0.0724753	0.185272
Hg0-11	East China Sea	121.73	27.13	2.19187	-0.164433	-0.0316318	-0.0415811	0.0891639	0.206852	-0.186902	-0.0764277	-0.108632	0.0737301	0.0763124	0.100289	0.193589	0.117282	0.196958	0.0715109	0.0626615	0.106069	0.185272
Hg0-12	East China Sea	122.11	26.57	2.00214	-0.207861	-0.0410208	-0.246212	-0.0163927	-0.055405	-0.20373	-0.0327851	-0.233885	-0.0309307	0.0763124	0.0757049	0.152756	0.0984718	0.196958	0.0715109	0.0626615	0.0837183	0.185272
Hg0-1	South China Sea	109.104	21.008	0.599923	0.222882	0.569442	0.757109	1.22099	1.9472	-0.0848062	-0.0439812	-0.161072	0.124269	0.0850461	0.066211	0.0773358	0.0954698	0.207421	0.0819066	0.0609695	0.0671052	0.161339
Hg0-2	South China Sea	109.104	21.008	0.875291	0.143504	0.379122	0.556888	0.923937	1.46255	-0.0893285	-0.0850636	-0.137912	0.0831132	0.0850461	0.066211	0.0773358	0.0954415	0.207421	0.0819066	0.0609695	0.0671052	0.161339
Hg0-3	South China Sea	109.104	21.008	1.58983	0.0698995	0.338813	0.522626	0.789375	1.26668	-0.129023	-0.0577693	-0.0709835	0.0881387	0.0850461	0.0940462	0.0773358	0.0964539	0.207421	0.0819066	0.0609695	0.0671052	0.161339
Hg0-4	South China Sea	109.104	21.008	1.34264	0.0693072	0.30543	0.468575	0.736778	1.10783	-0.116361	-0.0647272	-0.0854824	0.00781786	0.0850461	0.094043	0.0773358	0.0964488	0.207421	0.0819066	0.0609695	0.0671052	0.161339
Hg0-5	South China Sea	109.104	21.008	0.574937	0.193309	0.401592	0.626535	0.97046	1.4386	-0.0512469	-0.0859671	-0.103251	-0.010299	0.0850461	0.066211	0.0773358	0.0711127	0.207421	0.0819066	0.0609695	0.0671052	0.161339
Hg0-6	South China Sea	109.104	21.008	1.61781	0.0839676	0.330998	0.453533	0.761954	1.16301	-0.108045	-0.0518079	-0.119456	0.0254169	0.0850461	0.066211	0.0773358	0.068422	0.207421	0.0819066	0.0609695	0.0671052	0.161339
Hg0-7	South China Sea	109.104	21.008	1.12572	0.0685662	0.232587	0.400244	0.611249	0.919252	-0.0854686	-0.0745042	-0.0594157	0.00665725	0.0850461	0.066211	0.0773358	0.068422	0.207421	0.0819066	0.0609695	0.0671052	0.161339
Hg0-8	South China Sea	109.104	21.008	1.132	0.147654	0.303154	0.447269	0.659066	1.00004	-0.018431	-0.0279613	-0.048349	0.0160507	0.0873377	0.094412	0.0810028	0.0939506	0.207421	0.0819066	0.0609695	0.0671052	0.161339

## Sheet: Table S8
Table S8 Atmospheric Hg0 concentrations and isotopic compositions in the lakes
Sample ID	Lake	Time	Long	Lat	Atmospheric Hg0 conc.	Isotope composition (‰)									2sd (‰)
			(°)	(°)	(ng m-3)	δ199Hg	δ200Hg	δ201Hg	δ202Hg	δ204Hg	Δ199Hg	Δ200Hg	Δ201Hg	Δ204Hg	δ199Hg	δ200Hg	δ201Hg	δ202Hg	δ204Hg	Δ199Hg	Δ200Hg	Δ201Hg	Δ204Hg
Hg0-1	Hongfeng Lake	2020-01-05 16:00:00	106.408	26.538	5.47	-0.131221	-0.210086	-0.333866	-0.303236	-0.471987	-0.0548056	-0.0577401	-0.105832	-0.0192555	0.0850461	0.08	0.09	0.0906066	0.207421	0.0819066	0.0609695	0.0864349	0.161339
Hg0-2	Hongfeng Lake	2020-01-06 09:20:00	106.408	26.538	5.08039	-0.0355432	-0.128129	-0.17054	-0.173868	-0.177474	0.0082716	-0.0407772	-0.0397907	0.0821118	0.0850461	0.066211	0.0773358	0.0906066	0.207421	0.0819066	0.0609695	0.0864349	0.161339
Hg0-3	Hongfeng Lake	2020-01-07 08:30:00	106.408	26.538	6.1	-0.07	-0.26	-0.45	-0.56	-0.91	0.07	0.02	-0.03	-0.07	0.0850461	0.0711178	0.0773358	0.068422	0.207421	0.0819066	0.081896	0.0671052	0.161339
Hg0-4	Hongfeng Lake	2020-01-07 21:17:00	106.408	26.538	6.05674	-0.119378	-0.308308	-0.522305	-0.648124	-0.905571	0.043949	0.0173096	-0.0349157	0.062079	0.120623	0.0876566	0.135589	0.148243	0.304903	0.0832657	0.0609695	0.0671052	0.161339
Hg0-5	Hongfeng Lake	2020-01-08 10:15:00	106.408	26.538	5.08	-0.0296211	-0.100816	-0.145428	-0.13864	-0.211127	0.00531626	-0.031163	-0.0411706	-0.00413695	0.0850461	0.066211	0.0773358	0.090592	0.207421	0.0819066	0.0609695	0.0864222	0.161339
Hg0-6	Hongfeng Lake	2020-01-09 10:05:00	106.408	26.538	10.05	-0.13685	-0.412587	-0.625876	-0.839937	-1.28339	0.0748139	0.00939783	0.00575638	-0.0293644	0.103045	0.124468	0.0893486	0.0991942	0.207421	0.0819066	0.0746331	0.0671052	0.161339
Hg0-7	Hongfeng Lake	2020-05-25 15:00:00	106.408	26.538	3.435	-0.111236	-0.194562	-0.301549	-0.271992	-0.451956	-0.072188	-0.0318593	-0.0849653	0.101545	0.0850461	0.0711178	0.0773358	0.068422	0.207421	0.0819066	0.081896	0.0671052	0.161339
Hg0-8	Hongfeng Lake	2020-05-26 08:10:00	106.408	26.538	3.592	-0.221862	-0.273827	-0.427516	-0.464468	-0.611443	-0.104816	-0.0404786	-0.0782358	0.0820075	0.0850461	0.066211	0.0773358	0.068422	0.207421	0.0819066	0.0609695	0.0671052	0.161339
Hg0-9	Hongfeng Lake	2020-05-27 09:00:00	106.408	26.538	3.3871	-0.124702	-0.240222	-0.441978	-0.49214	-0.795869	-0.000682602	0.00702879	-0.0718889	-0.0611042	0.136664	0.066211	0.0773358	0.068422	0.207421	0.0819066	0.0609695	0.0671052	0.161339
Hg0-10	Hongfeng Lake	2020-07-24 18:38:00	106.408	26.538	1.65281	-0.308718	-0.246547	-0.482869	-0.425776	-0.455246	-0.201422	-0.0326369	-0.162685	0.180438	0.0850461	0.066211	0.0773358	0.105459	0.260409	0.0819066	0.0609695	0.0671052	0.350804
Hg0-11	Hongfeng Lake	2020-07-25 08:05:00	106.408	26.538	1.93133	-0.204133	-0.286221	-0.532731	-0.483941	-0.453786	-0.0821796	-0.0430894	-0.168808	0.0687368	0.0850461	0.198963	0.0807357	0.068422	0.207421	0.0819066	0.0609695	0.0750001	0.194947
Hg0-12	Hongfeng Lake	2020-07-26 19:50:00	106.408	26.538	4.00312	-0.326193	-0.342813	-0.586418	-0.579051	-0.789649	-0.180272	-0.0518982	-0.150972	0.0748736	0.0850461	0.066211	0.0773358	0.068422	0.207421	0.0889638	0.0609695	0.0671052	0.161339
Hg0-13	Hongfeng Lake	2020-07-26 21:05:00	106.408	26.538	2.75512	-0.218946	-0.273211	-0.453526	-0.447181	-0.444075	-0.106257	-0.0485472	-0.117245	0.223567	0.0850461	0.198972	0.0807421	0.068422	0.207421	0.0819066	0.0609695	0.0750063	0.194949
Hg0-14	Hongfeng Lake	2020-07-27 07:35:00	106.408	26.538	3.40203	-0.3736	-0.483571	-0.779462	-0.890145	-1.13701	-0.149283	-0.0363618	-0.110073	0.191979	0.0850461	0.066211	0.0773358	0.068422	0.207421	0.0819066	0.0609695	0.0671052	0.161339
Hg0-1	Hongfeng Lake	2020-01-10 18:05:00	106.419	26.488	9.921	-0.199346	-0.482387	-0.795975	-1.02803	-1.5204	0.0597176	0.0340947	-0.0228973	0.0144497	0.0850461	0.066211	0.0773358	0.068422	0.207421	0.0819066	0.0897452	0.0671052	0.161339
Hg0-2	Hongfeng Lake	2020-01-11 08:15:00	106.419	26.488	6.225	-0.178617	-0.348624	-0.513169	-0.7117	-1.04783	0.000731111	0.00893426	0.0220295	0.0147413	0.0850461	0.066211	0.0773358	0.068422	0.207421	0.0819066	0.0897498	0.0671052	0.161339
Hg0-3	Hongfeng Lake	2020-01-12 08:20:00	106.419	26.488	4.866	-0.229566	-0.571501	-0.854267	-1.12725	-1.61555	0.0545013	-0.00516884	-0.00657334	0.0674434	0.0850461	0.066211	0.0773358	0.068422	0.207421	0.0819066	0.0609695	0.0671052	0.161339
Hg0-4	Hongfeng Lake	2020-01-12 19:40:00	106.419	26.488	4.58	-0.0701984	-0.128562	-0.227648	-0.243356	-0.376251	-0.00887268	-0.00629948	-0.0446436	-0.0129204	0.0913117	0.168304	0.0773358	0.068422	0.207421	0.0897495	0.0609695	0.0671052	0.161339
Hg0-5	Hongfeng Lake	2020-05-28 16:00:00	106.419	26.488	4.22	-0.0524274	-0.195994	-0.313306	-0.378803	-0.63977	0.0430309	-0.00568318	0.0284461	-0.0742178	0.0996929	0.066211	0.0773358	0.068422	0.207421	0.0939249	0.0609695	0.0671052	0.161339
Hg0-6	Hongfeng Lake	2020-05-29 10:05:00	106.419	26.488	4.5984	-0.0933039	-0.152199	-0.29351	-0.318424	-0.485142	-0.0130612	0.00777743	-0.0540554	-0.00973602	0.0996888	0.066211	0.0773358	0.068422	0.207421	0.0819066	0.0609695	0.0671052	0.161339
Hg0-7	Hongfeng Lake	2020-05-29 22:05:00	106.419	26.488	4.906	-0.103673	-0.168677	-0.374976	-0.275419	-0.443796	-0.0342676	-0.0303066	-0.0678606	-0.032595	0.136641	0.066211	0.0773358	0.068422	0.207421	0.0819066	0.0609695	0.0671052	0.161339
Hg0-8	Hongfeng Lake	2020-07-28 12:10:00	106.419	26.488	5.38395	-0.23879	-0.241334	-0.447784	-0.419667	-0.514901	-0.133034	-0.0304928	-0.132195	0.111662	0.0850461	0.066211	0.0773358	0.068422	0.207421	0.0819066	0.0609695	0.0671052	0.161339
Hg0-9	Hongfeng Lake	2020-07-28 20:45:00	106.419	26.488	3.10946	-0.231674	-0.173245	-0.416182	-0.311422	-0.468048	-0.153196	-0.016787	-0.181993	-0.00309552	0.0850461	0.066211	0.0773358	0.068422	0.207421	0.0819066	0.0609695	0.0671052	0.161339
Hg0-10	Hongfeng Lake	2020-07-29 07:50:00	106.419	26.488	3.0808	-0.279654	-0.131197	-0.405166	-0.226635	-0.508281	-0.222542	-0.0173353	-0.234737	-0.169915	0.0850461	0.066211	0.0773358	0.0743875	0.207421	0.0819066	0.0609695	0.0671052	0.161339
Hg0-11	Hongfeng Lake	2020-07-29 20:50:00	106.419	26.488	3.18	-0.299224	-0.132928	-0.41432	-0.250589	-0.209153	-0.236075	-0.00703221	-0.225878	0.164976	0.0850461	0.107128	0.0775186	0.068422	0.207421	0.0819066	0.0712538	0.117406	0.161339
Hg0-12	Hongfeng Lake	2020-07-30 07:25:00	106.419	26.488	2.65288	-0.407656	-0.31378	-0.674033	-0.490723	-0.817561	-0.283994	-0.0672413	-0.305009	0.0849121	0.0850461	0.066211	0.0774984	0.068422	0.207421	0.0819066	0.0712403	0.0671052	0.161339
Hg0-1	Huguangyan	2020-08-11 20:00:00	110.277	21.143	1.15631	-0.127073	0.112924	0.0783943	0.287805	0.57372	-0.1996	-0.0316687	-0.138035	0.144028	0.0896343	0.066211	0.13563	0.068422	0.207421	0.0819066	0.0609695	0.0671052	0.161339
Hg0-2	Huguangyan	2020-08-12 08:50:00	110.277	21.143	2.38967	-0.182711	0.0634934	-0.0270067	0.189033	0.395546	-0.230348	-0.0314768	-0.16916	0.113319	0.0850461	0.066211	0.0773358	0.068422	0.207421	0.0819066	0.0609695	0.0671052	0.161339
Hg0-3	Huguangyan	2020-08-12 19:10:00	110.277	21.143	0.863601	-0.135369	0.0520236	0.0414841	0.241828	0.410282	-0.19631	-0.0694708	-0.140371	0.0492323	0.123144	0.0723491	0.0773358	0.0742909	0.257124	0.124226	0.0745048	0.0753518	0.26353
Hg0-4	Huguangyan	2020-08-13 08:30:00	110.277	21.143	1.06464	-0.389791	-0.198547	-0.498536	-0.34681	-0.234023	-0.302395	-0.0243096	-0.237735	0.283764	0.0937931	0.066211	0.0773358	0.068422	0.207421	0.0819066	0.070693	0.0671052	0.161339
Hg0-5	Huguangyan	2020-08-13 19:30:00	110.277	21.143	1.23551	-0.195149	-0.171411	-0.373153	-0.265522	-0.264676	-0.128237	-0.0380122	-0.17348	0.131748	0.0850461	0.0730642	0.0773358	0.068422	0.207421	0.0819066	0.0609695	0.0671052	0.161339
Hg0-6	Huguangyan	2020-08-14 07:45:00	110.277	21.143	0.899714	-0.0778973	0.0127884	-0.0372912	0.1065	0.303651	-0.104735	-0.0407171	-0.117379	0.144647	0.0850461	0.0718392	0.107628	0.068422	0.207421	0.0819066	0.0609695	0.0681978	0.161339
Hg0-1	Nam Co	2020-09-26 20:00:00	90.99	30.398	1.02	0.11376	0.171512	0.275298	0.28579	0.408106	0.0417407	0.027931	0.0603835	-0.0185787	0.0850461	0.0815806	0.0773358	0.0930207	0.207421	0.0819066	0.0609695	0.0671052	0.161339
Hg0-2	Nam Co	2020-09-27 08:00:00	90.99	30.398	1.09	-0.140127	0.176059	0.0791986	0.411392	0.77992	-0.243797	-0.030624	-0.230168	0.165712	0.0850461	0.066211	0.0773358	0.068422	0.207421	0.0819066	0.0609695	0.0671052	0.161339
Hg0-3	Nam Co	2020-09-28 20:00:00	90.99	30.398	1.23	-0.0752485	0.153515	0.20866	0.442582	0.845655	-0.186779	-0.0688382	-0.124161	0.18488	0.0850461	0.0797389	0.0773358	0.068422	0.207421	0.0819066	0.0991538	0.0671052	0.161339
Hg0-4	Nam Co	2020-09-29 08:00:00	90.99	30.398	1.08	0.0826588	0.526257	0.541457	0.988361	1.59587	-0.166408	0.0297045	-0.20179	0.120244	0.10643	0.066211	0.0773358	0.0725583	0.207421	0.0881449	0.0609695	0.0671052	0.161339
Hg0-5	Nam Co	2020-09-30 22:00:00	90.99	30.398	1.61	0.100018	0.147758	0.300417	0.385734	0.655379	0.00281346	-0.0460346	0.0103445	0.0794776	0.0850461	0.066211	0.128194	0.068422	0.208316	0.0819066	0.0753559	0.106666	0.251056
Hg0-6	Nam Co	2020-10-01 08:00:00	90.99	30.398	1.59	0.0247676	0.153396	0.22853	0.402663	0.724532	-0.0767036	-0.048902	-0.0742726	0.123355	0.0850461	0.066211	0.128184	0.068422	0.208331	0.0819066	0.0753565	0.106657	0.251071

## Sheet: Table S9
Table S9 Water DHg concentrations and isotopic compositions in the seas
Sample ID	Sea	Long	Lat	DHg conc.	Isotope composition (‰)									2sd (‰)
		(°)	(°)	(pM)	δ199Hg	δ200Hg	δ201Hg	δ202Hg	δ204Hg	Δ199Hg	Δ200Hg	Δ201Hg	Δ204Hg	δ199Hg	δ200Hg	δ201Hg	δ202Hg	δ204Hg	Δ199Hg	Δ200Hg	Δ201Hg	Δ204Hg
DHg-1	Bohai Sea	120.297	39.3342	4.15742	0.060208	0.00577819	-0.0210464	-0.223	-0.256516	0.116404	0.117814	0.14665	0.0764242	0.0763124	0.0757049	0.0872431	0.143404	0.196958	0.0715109	0.0626615	0.117886	0.185272
DHg-2	Bohai Sea	119.757	38.854	2.51213	0.0282298	-0.20801	-0.277427	-0.544291	-0.947628	0.165391	0.0654421	0.13188	-0.135001	0.0763124	0.0680268	0.0872431	0.0669406	0.196958	0.0715109	0.0626615	0.0724753	0.185272
DHg-3	Bohai Sea	119.501	38.3542	2.27192	-0.0420459	-0.432898	-0.581566	-0.959575	-1.52323	0.199767	0.0491929	0.140035	-0.0905809	0.0763124	0.0757049	0.0956918	0.0669406	0.239484	0.0715109	0.0626615	0.131125	0.185272
DHg-1	Yellow Sea	123.511	38.461	1.71289	-0.0917834	-0.157005	-0.376026	-0.511352	-0.822471	0.0370772	0.0998983	0.00851033	-0.0590224	0.116703	0.145891	0.105554	0.138225	0.196958	0.0905651	0.0815389	0.0724753	0.298306
DHg-2	Yellow Sea	122.787	38.7515	3.37047	0.170958	0.00996728	0.0697382	0.0208881	-0.0116992	0.165694	-0.000526914	0.0540303	-0.0428851	0.117786	0.0757049	0.0872431	0.0669406	0.196958	0.123682	0.0556793	0.0724753	0.185272
DHg-3	Yellow Sea	123.19	38.085	1.79551	0.0106597	-0.222577	-0.338745	-0.598494	-0.950381	0.16148	0.0781067	0.111323	-0.0568298	0.0763124	0.0899708	0.0884442	0.0969712	0.23683	0.0715109	0.0626615	0.108593	0.185272
DHg-4	Yellow Sea	122.298	38.0505	1.75664	-0.0219108	-0.0439105	-0.162536	-0.336315	-0.637085	0.0628405	0.125054	0.0903721	-0.134968	0.0763124	0.0757049	0.133975	0.0666849	0.196958	0.0715109	0.0626615	0.0840147	0.185272
DHg-5	Yellow Sea	123.969	37.7525	1.66663	0.0649456	0.000867049	-0.182559	-0.245454	-0.590053	0.1268	0.124183	0.00202219	-0.223589	0.0763124	0.0757049	0.176353	0.116495	0.29536	0.0715109	0.0626615	0.0985153	0.185272
DHg-6	Yellow Sea	122.006	36.4998	1.55767	0.025468	-0.205859	-0.137691	-0.472176	-0.89668	0.144456	0.0313628	0.217386	-0.191721	0.151098	0.0757049	0.10106	0.0687241	0.196958	0.146304	0.0626615	0.0724753	0.185272
DHg-7	Yellow Sea	120.998	35.9988	2.82492	0.140359	0.0174781	0.0187662	-0.0909539	-0.118099	0.163279	0.0631734	0.0871636	0.017695	0.0763124	0.0757049	0.0948254	0.0817476	0.196958	0.0715109	0.0626615	0.0724753	0.185272
DHg-8	Yellow Sea	122.995	35.9743	1.82674	-0.0491527	-0.339854	-0.370709	-0.778025	-1.25528	0.14691	0.0510257	0.214366	-0.0936855	0.0763124	0.0950683	0.114823	0.0669406	0.196958	0.0715109	0.0786676	0.0877319	0.185272
DHg-9	Yellow Sea	122.507	34.999	2.53015	0.00967551	-0.127678	-0.151606	-0.40342	-0.725792	0.111337	0.0749998	0.151765	-0.123486	0.141418	0.102893	0.279232	0.107969	0.196958	0.11467	0.0672305	0.204244	0.185272
DHg-1	East China Sea	122.56	31.16	1.38844	-0.130126	-0.356464	-0.46904	-0.680401	-1.11722	0.0413348	-0.0146302	0.0426215	-0.101381	0.0837759	0.112411	0.177305	0.0834879	0.196805	0.0908319	0.0788806	0.14554	0.185272
DHg-2	East China Sea	122.67	30.49	1.72693	-0.189935	-0.355597	-0.570188	-0.685789	-1.00199	-0.0171156	-0.0110564	-0.0544743	0.0218912	0.0837709	0.112411	0.177287	0.0834875	0.196828	0.090827	0.0788809	0.145523	0.185272
DHg-3	East China Sea	123.5	30	1.34539	-0.171443	-0.374716	-0.600422	-0.876597	-1.29154	0.0494598	0.0656864	0.0587789	0.0172243	0.0834333	0.0929143	0.0872431	0.120435	0.196958	0.081417	0.0733498	0.0724753	0.185272
DHg-4	East China Sea	123.9	30	1.04379	-0.091601	-0.340483	-0.52579	-0.747414	-1.10568	0.0967473	0.0350174	0.0362654	0.0102096	0.0763124	0.0918874	0.18057	0.122845	0.232063	0.0597439	0.0676801	0.136431	0.212442
DHg-5	East China Sea	125.5	30	1.08565	-0.306549	-0.510018	-0.884505	-1.14126	-1.90978	-0.0189512	0.0633501	-0.0262786	-0.205881	0.0763124	0.105759	0.215376	0.154272	0.196958	0.0760047	0.0626615	0.128967	0.281192
DHg-6	East China Sea	122.81	29.62	1.10943	0.0866619	-0.264623	-0.382664	-0.697336	-1.27399	0.26239	0.0857185	0.141732	-0.232864	0.0763124	0.0757049	0.0872431	0.0669406	0.196958	0.0715109	0.0626615	0.0724753	0.185272
DHg-7	East China Sea	123.37	29.32	1.18859	-0.152595	-0.376423	-0.645889	-0.934497	-1.36326	0.0828986	0.0930681	0.0568526	0.0319399	0.0763124	0.0757049	0.0872431	0.0669406	0.196958	0.0715109	0.0626615	0.0724753	0.185272
DHg-8	East China Sea	123.37	29.32	1.18859	-0.152595	-0.376423	-0.645889	-0.934497	-1.36326	0.0828986	0.0930681	0.0568526	0.0319399	0.0763124	0.0757049	0.0872431	0.0669406	0.196958	0.0715109	0.0626615	0.0724753	0.185272
DHg-9	East China Sea	124.78	28.57	1.20297	-0.159103	-0.497606	-0.712041	-0.981337	-1.68962	0.0881941	-0.00458203	0.0259248	-0.224488	0.0978828	0.156331	0.0872431	0.108367	0.207786	0.0715109	0.102405	0.0724753	0.366898
DHg-10	East China Sea	122.88	28.31	1.21081	0.538732	-0.0962046	0.160553	-0.494602	-0.887698	0.663372	0.152283	0.532494	-0.149258	0.161169	0.103982	0.0872431	0.113203	0.196958	0.147802	0.0871987	0.0878449	0.185272
DHg-11	East China Sea	123.78	27.84	0.952806	-0.136504	-0.320908	-0.632662	-0.793425	-1.0176	0.0634388	0.0777087	-0.0360067	0.166986	0.103001	0.0757049	0.0957063	0.159013	0.227657	0.0715109	0.0626615	0.0724753	0.465064
DHg-12	East China Sea	122.17	27.45	0.954953	-0.261293	-0.501212	-0.793993	-1.06	-1.38717	0.00582622	0.03133	0.00312465	0.195408	0.123963	0.0757049	0.20366	0.141194	0.29148	0.0994699	0.0626615	0.128941	0.205382
DHg-13	East China Sea	122.7	27.1	1.15053	-0.192169	-0.325408	-0.532542	-0.692667	-1.17548	-0.0176173	0.0225876	-0.011657	-0.141325	0.0763124	0.0771852	0.0872431	0.106651	0.196958	0.0796284	0.0626615	0.0724753	0.185272
DHg-14	East China Sea	120.93	27	1.28102	-0.0698803	-0.321239	-0.464057	-0.720047	-1.25353	0.111571	0.0405126	0.0774182	-0.178499	0.0763124	0.145869	0.0917136	0.141416	0.196958	0.0715109	0.130366	0.0724753	0.185272
DHg-15	East China Sea	121.53	26.63	0.947291	-0.14904	-0.532543	-0.744815	-1.27521	-1.48388	0.172313	0.108124	0.214145	0.420014	0.150013	0.134582	0.0904766	0.145726	0.196958	0.127026	0.0626308	0.0724753	0.185272
DHg-1	South China Sea	109.104	21.008	3.0607	0.0194014	-0.244406	-0.339352	-0.63077	-0.996832	0.178355	0.0724927	0.134986	-0.0550933	0.0850461	0.066211	0.0773358	0.068422	0.207421	0.0819066	0.0609695	0.0671052	0.161339
DHg-2	South China Sea	109.104	21.008	2.56883	0.00276481	-0.37544	-0.400191	-0.818208	-1.30278	0.208953	0.0356277	0.215101	-0.0811959	0.0850461	0.066211	0.0773358	0.068422	0.207421	0.0819066	0.0609695	0.0671052	0.161339
DHg-3	South China Sea	109.104	21.008	2.02527	-0.0490206	-0.389218	-0.475263	-0.797525	-1.36498	0.151956	0.0114586	0.124476	-0.174276	0.0850461	0.066211	0.0773358	0.10873	0.207421	0.0819066	0.0609695	0.0728199	0.161339
DHg-4	South China Sea	109.104	21.008	3.04567	0.0355438	-0.148273	-0.170918	-0.476283	-0.69361	0.155567	0.0910111	0.187246	0.0174797	0.0850461	0.066211	0.0773358	0.0834109	0.207421	0.0819066	0.0609695	0.0671052	0.161339
DHg-5	South China Sea	109.104	21.008	2.57348	-0.0266571	-0.221109	-0.301867	-0.580812	-0.905956	0.119708	0.0706906	0.134904	-0.0388032	0.0850461	0.066211	0.0773358	0.0834022	0.207421	0.0819066	0.0609695	0.0671052	0.161339

## Sheet: Table S10
Table S10 Water DHg concentrations and isotopic compositions in the lakes
Sample ID	Lake	Time	Long	Lat	DHg conc.	Isotope composition (‰)									2sd (‰)
			(°)	(°)	(pM)	δ199Hg	δ200Hg	δ201Hg	δ202Hg	δ204Hg	Δ199Hg	Δ200Hg	Δ201Hg	Δ204Hg	δ199Hg	δ200Hg	δ201Hg	δ202Hg	δ204Hg	Δ199Hg	Δ200Hg	Δ201Hg	Δ204Hg
DHg-1	Hongfeng Lake	2020-01-05	106.408	26.538	10.7184	-0.131811	-0.491499	-0.711862	-1.06443	-1.67446	0.136425	0.0432707	0.0885884	-0.085264	0.0850461	0.08	0.09	0.08	0.207421	0.0819066	0.0609695	0.0671052	0.161339
DHg-2	Hongfeng Lake	2020-01-05	106.408	26.538	6.13191	-0.145439	-0.311555	-0.666172	-0.905197	-1.456	0.0826709	0.143216	0.0145359	-0.104545	0.0850461	0.08	0.09	0.08	0.207421	0.0819066	0.0609695	0.0671052	0.161339
DHg-3	Hongfeng Lake	2020-01-05	106.408	26.538	9.4222	-0.0713864	-0.484569	-0.695103	-1.04451	-1.5912	0.19183	0.0401928	0.0903683	-0.0317507	0.0850461	0.08	0.09	0.08	0.207421	0.0819066	0.0609695	0.0671052	0.161339
DHg-4	Hongfeng Lake	2020-05-25	106.408	26.538	11.4638	0.00947573	-0.694715	-0.854382	-1.54809	-2.35878	0.399594	0.0830449	0.30978	-0.0474791	0.0850461	0.066211	0.0773358	0.068422	0.207421	0.0819066	0.0609695	0.0671052	0.161339
DHg-5	Hongfeng Lake	2020-05-25	106.408	26.538	8.62456	-0.192779	-0.954564	-1.44636	-2.11129	-3.36457	0.339267	0.10615	0.141328	-0.212406	0.0850461	0.066211	0.0773358	0.068422	0.207421	0.0819066	0.0609695	0.0671052	0.161339
DHg-6	Hongfeng Lake	2020-07-21	106.408	26.538	10.4774	-0.172947	-0.389853	-0.599114	-0.838493	-1.32735	0.0383535	0.031406	0.0314328	-0.0754772	0.0850461	0.066211	0.0773358	0.068422	0.207421	0.0819066	0.0609695	0.0671052	0.161339
DHg-7	Hongfeng Lake	2020-07-21	106.408	26.538	9.60908	-0.058636	-0.151043	-0.258285	-0.361039	-0.646011	0.0323458	0.0303424	0.0132166	-0.10698	0.0850461	0.066211	0.0773358	0.068422	0.207421	0.0819066	0.0609695	0.0671052	0.161339
DHg-8	Hongfeng Lake	2020-07-21	106.408	26.538	10.0703	0.0382024	-0.270006	-0.373903	-0.58929	-0.96758	0.186704	0.0260537	0.069243	-0.0877694	0.0850461	0.066211	0.117224	0.12191	0.207421	0.0819066	0.0609695	0.0671052	0.161339
DHg-1	Hongfeng Lake	2020-01-09	106.419	26.488	7.77706	0.0337686	-0.174761	-0.29698	-0.560193	-0.96242	0.174937	0.10668	0.124285	-0.126052	0.0850461	0.08	0.09	0.08	0.207421	0.0819066	0.0609695	0.0671052	0.161339
DHg-2	Hongfeng Lake	2020-01-09	106.419	26.488	7.22868	-0.0906421	-0.19731	-0.421102	-0.594267	-1.04218	0.0591131	0.101249	0.0257862	-0.15494	0.0850461	0.08	0.09	0.08	0.207421	0.0819066	0.0609695	0.0671052	0.161339
DHg-3	Hongfeng Lake	2020-05-28	106.419	26.488	12.2297	0.218273	-0.607627	-0.74568	-1.33891	-2.01293	0.555679	0.0650427	0.261182	-0.0739356	0.103057	0.066211	0.0773358	0.11945	0.207421	0.133158	0.0609695	0.0671052	0.268121
DHg-4	Hongfeng Lake	2020-05-28	106.419	26.488	12.4636	-0.0287854	-0.455518	-0.588562	-1.0721	-1.69985	0.241385	0.0831071	0.21766	-0.099201	0.0850461	0.066211	0.0773358	0.068422	0.207421	0.0819066	0.0609695	0.0671052	0.161339
DHg-5	Hongfeng Lake	2020-05-28	106.419	26.488	13.1612	0.0730303	-0.419978	-0.434098	-0.970673	-1.41956	0.31764	0.0676881	0.295848	0.0296537	0.0850461	0.066211	0.113995	0.0695009	0.207421	0.0819066	0.0609695	0.166259	0.162886
DHg-6	Hongfeng Lake	2020-07-28	106.419	26.488	12.7829	-0.0257646	-0.399409	-0.583211	-0.89594	-1.41767	0.200012	0.050711	0.0905351	-0.0800364	0.0850461	0.066211	0.0773358	0.112854	0.207421	0.0819066	0.0609695	0.0923941	0.161339
DHg-7	Hongfeng Lake	2020-07-28	106.419	26.488	12.8722	0.0524178	-0.253775	-0.421145	-0.626332	-1.02344	0.210253	0.0608937	0.0498565	-0.0883298	0.0850461	0.066211	0.0773358	0.112884	0.207421	0.0819066	0.0609695	0.0924182	0.161339
DHg-8	Hongfeng Lake	2020-07-28	106.419	26.488	9.52191	-0.0580449	-0.303188	-0.485435	-0.704648	-1.09555	0.119526	0.0508274	0.0444605	-0.0435093	0.0921359	0.066211	0.0773358	0.068422	0.207421	0.103657	0.0689257	0.0671052	0.161339
DHg-1	Huguangyan	2020-08-13	110.277	21.143	16.7306	0.0986144	-0.0918852	-0.0878745	-0.324335	-0.5376	0.180347	0.0710605	0.156025	-0.0533688	0.0850461	0.066211	0.0774639	0.068422	0.207421	0.0819066	0.0609695	0.0671052	0.161339
DHg-2	Huguangyan	2020-08-13	110.277	21.143	17.3781	0.0959491	-0.0751984	-0.0753209	-0.294344	-0.51263	0.170124	0.07268	0.146026	-0.073174	0.0850461	0.066211	0.0774639	0.068422	0.207421	0.0819066	0.0609695	0.0671052	0.161339
DHg-3	Huguangyan	2020-08-13	110.277	21.143	18.296	0.113717	-0.252251	-0.213791	-0.54842	-0.868827	0.251919	0.0232754	0.198621	-0.0500354	0.0850461	0.066211	0.0774531	0.068422	0.207421	0.0819066	0.0609695	0.0671052	0.161339
DHg-1	Nam Co	2020-09-28	90.99	30.398	3.07444	0.942675	1.23679	2.04279	2.31263	3.41627	0.359893	0.0749306	0.303692	-0.0364821	0.0850461	0.066211	0.0938866	0.068422	0.207421	0.0819066	0.0609695	0.0874164	0.161339
DHg-2	Nam Co	2020-09-28	90.99	30.398	3.05301	0.909495	1.141	1.98415	2.17403	3.17118	0.361639	0.0487659	0.349279	-0.0746497	0.0850461	0.066211	0.0938811	0.068422	0.207421	0.0819066	0.0609695	0.0874118	0.161339
DHg-3	Nam Co	2020-09-28	90.99	30.398	2.86818	0.998682	1.19235	2.11781	2.24685	3.2208	0.432476	0.0635321	0.428176	-0.133745	0.0850461	0.066211	0.105766	0.068422	0.207421	0.0819066	0.0674567	0.119424	0.161339

[truncated: 1 more sheets: Table S11]
